# Supplementary material for: Ribosome impairment regulates intestinal stem cell identity via ZAKɑ activation
Source: Nat Commun. 2022 Aug 2;13:4492. doi: 10.1038/s41467-022-32220-4 (PMC9345940; doi:10.1038/s41467-022-32220-4)
Supplement: Supplementary file 4 — Source Data [file 41467_2022_32220_MOESM4_ESM.xlsx]

## Sheet: Fig 1B
Wild type	Rptor fl/fl
1.06086	0.494892
0.93914	0.772052
1.12668	0.727905
0.873325	0.616174
0.940446	0.694005
1.05955	0.681049
0.939449	0.656187
1.06055	0.661025

## Sheet: Fig 1D
STEM
	Hprt			Average		Lgr5				Mex3a				Axin2
Wild type #1	19.8163	19.6778	19.6497	19.7146		21.3818	21.3846	21.3618		Undetermined	26.8685	26.389		21.4714	21.433	21.4938
Rptor fl/fl #1	20.6555	20.4879	20.5527	20.5654		23.9041	23.8043	23.9059		27.5838	27.5723	27.6624		23.3672	23.2446	23.2694
Wild type #2	19.0884	19.7254	19.7184	19.5107		20.9034	20.7553	20.6701		27.1581	26.832	26.9667		19.7391	19.7301	19.7113
Rptor fl/fl #2	18.8673	18.5232	19.7717	19.0541		23.9512	23.2237	24.1681		26.951	26.8625	27.1032		20.3939	20.3142	20.2624
Wild type #3	19.4256	19.3198	19.2808	19.3421		20.7756	20.6709	20.6203		23.6862	23.2618	23.2877		19.6721	19.5138	19.6561
Rptor fl/fl #3	19.2417	19.0995	19.2976	19.213		23.269	23.2067	23.2553		23.5038	23.8534	23.7843		20.7502	20.6822	20.6718
dCT	Lgr5			Average		Mex3a			Average		Axin2			Average
Wild type #1	1.66717	1.66996	1.64716	1.66143			7.15387	6.67441	6.91414		1.75676	1.71836	1.77917	1.75143
Rptor fl/fl #1	3.33871	3.23896	3.3405			7.0184	7.0069	7.09697			2.80186	2.67918	2.704
Wild type #2	1.39264	1.24463	1.15942	1.26557		7.64738	7.32128	7.456	7.47489		0.228341	0.219384	0.200589	0.216105
Rptor fl/fl #2	4.89717	4.16969	5.11409			7.89698	7.80848	8.04915			1.33981	1.26019	1.20839
Wild type #3	1.43355	1.32884	1.27819	1.34686		4.34412	3.91975	3.94558	4.06982		0.330039	0.171706	0.314013	0.271919
Rptor fl/fl #3	4.05608	3.99371	4.0423			4.29085	4.64043	4.57133			1.53724	1.46922	1.45886
ddCT	Lgr5					Mex3a					Axin2
Wild type #1	0.00573667	0.00852903	-0.0142657				0.239726	-0.239726			0.00533358	-0.0330709	0.0277373
Rptor fl/fl #1	1.67728	1.57753	1.67907			0.104264	0.0927547	0.182825			1.05043	0.927753	0.952568
Wild type #2	0.127076	-0.0209357	-0.106141			0.172492	-0.153609	-0.0188834			0.0122363	0.00327937	-0.0155156
Rptor fl/fl #2	3.63161	2.90412	3.84852			0.422096	0.333595	0.574261			1.1237	1.04409	0.992286
Wild type #3	0.0866903	-0.0180194	-0.0686709			0.274302	-0.150068	-0.124235			0.0581195	-0.100213	0.0420939
Rptor fl/fl #3	2.70922	2.64685	2.69544			0.221038	0.570613	0.501514			1.26532	1.19731	1.18694
2-ddCT	Lgr5			Average		Mex3a			Average		Axin2			Average
Wild type #1	0.996032	0.994106	1.00994	1.00002			0.846906	1.18077	1.01384		0.99631	1.02319	0.980958	1.00015
Rptor fl/fl #1	0.312671	0.335054	0.312283	0.320003		0.93028	0.937731	0.880976	0.916329		0.482825	0.525676	0.516712	0.508404
Wild type #2	0.915685	1.01462	1.07635	1.00222		0.887308	1.11235	1.01318	1.00428		0.991554	0.997729	1.01081	1.00003
Rptor fl/fl #2	0.0806822	0.13359	0.0694192	0.0945636		0.746339	0.793556	0.67163	0.737175		0.458914	0.484951	0.502681	0.482182
Wild type #3	0.941681	1.01257	1.04875	1.001		0.82685	1.10962	1.08993	1.0088		0.960515	1.07193	0.971244	1.00123
Rptor fl/fl #3	0.152913	0.159669	0.15438	0.155654		0.857948	0.673331	0.706365	0.745881		0.416007	0.436089	0.439235	0.430444
DIFFERENTIATION
	Hprt			Average		Lyz1				Muc2				Alpi
Wild type #1	19.816	19.678	19.65	19.7146		17.856	17.809	17.879		22.095	22.065	22.166		18.715	18.696	18.674
Rptor fl/fl #1	20.656	20.488	20.553	20.5654		21.222	21.385	21.255		21.27	21.27	21.306		18.872	18.74	18.745
Wild type #2	20.5638	20.4713	21.7737	20.9363		17.9148	17.7111	17.6263		23.3303	22.9278	23.2223		19.9022	19.7775	19.7774
Rptor fl/fl #2	19.7275	19.411	19.74	19.6262		20.8996	20.7264	20.6819		21.8687	21.5969	21.7649		19.7101	18.978	19.3786
Wild type #3	19.9437	19.7548	19.6916	19.7967		17.209	17.0963	16.9711		22.4764	22.1242	22.31		19.9204	19.7432	19.6822
Rptor fl/fl #3	19.2573	19.0765	19.2953	19.2097		20.8992	20.8796	20.8672		21.771	21.6721	21.8303		19.0476	19.1499	19.2112
dCT	Lyz1			Average		Muc2			Average		Alpi			Average
Wild type #1	-1.859	-1.9052	-1.8354	-1.8665		2.3807	2.3506	2.4518	2.3944		-0.9996	-1.0189	-1.0402	-1.0196
Rptor fl/fl #1	0.6568	0.82	0.6896			0.7048	0.7044	0.7403			-1.6934	-1.8251	-1.8205
Wild type #2	-3.0215	-3.2252	-3.31	-3.1856		2.394	1.9916	2.2861	2.2239		-1.0341	-1.1588	-1.1589	-1.1173
Rptor fl/fl #2	1.2734	1.1002	1.0557			2.2426	1.9707	2.1388			0.084	-0.6482	-0.2476
Wild type #3	-2.5877	-2.7004	-2.8256	-2.7046		2.6797	2.3275	2.5133	2.5068		0.1237	-0.0535	-0.1144	-0.0148
Rptor fl/fl #3	1.6894	1.6698	1.6575			2.5613	2.4624	2.6206			-0.1622	-0.0599	0.0015
ddCT	Lyz1					Muc2					Alpi
Wild type #1	0.0075	-0.0387	0.0311			-0.0137	-0.0437	0.0574			0.02	0.0007	-0.0206
Rptor fl/fl #1	2.5233	2.6865	2.5562			-1.6896	-1.69	-1.6541			-0.6738	-0.8055	-0.8009
Wild type #2	0.164	-0.0396	-0.1244			0.1701	-0.2323	0.0622			0.0832	-0.0415	-0.0416
Rptor fl/fl #2	4.459	4.2858	4.2413			0.0187	-0.2532	-0.0851			1.2012	0.4691	0.8697
Wild type #3	0.1169	0.0042	-0.1211			0.1729	-0.1794	0.0065			0.1384	-0.0388	-0.0997
Rptor fl/fl #3	4.394	4.3744	4.362			0.0544	-0.0444	0.1137			-0.1474	-0.0451	0.0162
2-ddCT	Lyz1			Average		Muc2			Average		Alpi			Average
Wild type #1	0.994783	1.02717	0.978655	1.0002		1.00952	1.03079	0.96098	1.00043		0.986264	0.999534	1.0144	1.00007
Rptor fl/fl #1	0.173945	0.155337	0.170026	0.166436		3.22557	3.22649	3.14732	3.19979		1.59532	1.74774	1.7422	1.69509
Wild type #2	0.892517	1.02786	1.09005	1.00348		0.888766	1.17472	0.957805	1.0071		0.94399	1.02921	1.02927	1.00082
Rptor fl/fl #2	0.045468	0.051268	0.052875	0.04987		0.987132	1.19181	1.06078	1.07991		0.434907	0.722413	0.547274	0.568198
Wild type #3	0.92217	0.997121	1.08753	1.00227		0.887061	1.13238	0.995528	1.00499		0.908498	1.02723	1.07154	1.00242
Rptor fl/fl #3	0.047564	0.048214	0.04863	0.048136		0.962979	1.03127	0.924188	0.972811		1.10759	1.03176	0.988829	1.04272
FETAL
	Hprt			Average		Spp1				Cnx43				Tacstd2				Sca1
Wild type #1	20.0531	19.7305	19.7258	19.8365		33.7763	32.9025	Undetermined		33.5296	31.5254	31.8628		31.7527	Undetermined	31.7099		37.9283	37.6367	35.5294
Rptor fl/fl #1	20.9495	20.8561	20.8378	20.8811		27.0305	26.8786	27.343		28.0202	28.5235	28.1373		26.4301	26.1711	26.6054		34.7306	32.3112	34.3801
Wild type #2	18.8618	18.697	18.6366	18.7318		Undetermined	31.9829	Undetermined		30.4562	29.5822	28.7712		31.1814	29.5985	28.6183		34.8645	34.3487	32.1954
Rptor fl/fl #2	18.7174	18.5984	18.6318	18.6492		24.1124	24.0604	24.9817		25.6518	25.412	25.5177		22.9599	24.25	24.5164		29.9094	29.8019	30.4985
Wild type #3	18.6092	18.5976	18.5827	18.5965		Undetermined	32.4311	31.2069		30.3096	29.9908	28.3534		28.3805	28.0878	28.3003		33.7966	32.8844	33.2385
Rptor fl/fl #3	18.1499	18.1482	18.1058	18.1346		24.5316	24.4976	24.449		24.0218	24.1798	24.2296		21.3263	21.2856	21.2743		30.6056	28.5559	29.0414
dCT	Spp1			Average		Cnx43			Average		Tacstd2			Average		Sca1			Average
Wild type #1	13.9398	13.066		13.5029		13.6932	11.6889	12.0263	12.4695		11.9163		11.8735	11.8949		18.0918	17.8002	15.6929	17.195
Rptor fl/fl #1	6.1494	5.99752	6.46185			7.13912	7.64242	7.25622			5.54902	5.29002	5.72434			13.8495	11.4301	13.4989
Wild type #2		13.2511		13.2511		11.7244	10.8504	10.0394	10.8714		12.4496	10.8667	9.88649	11.0676		16.1327	15.6169	13.4636	15.0711
Rptor fl/fl #2	5.46326	5.41126	6.33251			7.00264	6.76285	6.86847			4.31071	5.60085	5.86725			11.2602	11.1527	11.8493
Wild type #3		13.8346	12.6104	13.2225		11.7131	11.3943	9.75691	10.9548		9.78397	9.4913	9.70376	9.65968		15.2001	14.2879	14.642	14.71
Rptor fl/fl #3	6.39697	6.36295	6.31438			5.88715	6.04515	6.09498			3.19169	3.15098	3.13966			12.471	10.4212	10.9068
ddCT	Spp1					Cnx43					Tacstd2					Sca1
Wild type #1	0.43689	-0.43689				1.22371	-0.780576	-0.443137			0.0213976		-0.0213976			0.896819	0.605265	-1.50208
Rptor fl/fl #1	-7.35351	-7.50539	-7.04106			-5.33035	-4.82704	-5.21324			-6.34585	-6.60485	-6.17053			-3.34546	-5.76491	-3.69603
Wild type #2		0				0.852974	-0.0210266	-0.831947			1.38197	-0.200866	-1.18111			1.06162	0.545862	-1.60749
Rptor fl/fl #2	-7.78789	-7.83989	-6.91864			-3.86874	-4.10853	-4.00291			-6.75689	-5.46675	-5.20035			-3.8109	-3.91836	-3.22182
Wild type #3		0.612097	-0.612097			0.758332	0.43953	-1.19786			0.124297	-0.168376	0.0440782			0.490134	-0.422141	-0.0679925
Rptor fl/fl #3	-6.82553	-6.85955	-6.90812			-5.06762	-4.90962	-4.8598			-6.46799	-6.5087	-6.52001			-2.23901	-4.28878	-3.80322
2-ddCT	Spp1			Average		Cnx43			Average		Tacstd2			Average		Sca1			Average
Wild type #1	0.738726	1.35368		1.0462		0.428179	1.71782	1.35956	1.16852		0.985278		1.01494	1.00011		0.53707	0.65735	2.83252	1.34231
Rptor fl/fl #1	163.541	181.697	131.695	158.978		40.2341	28.3847	37.0973	35.2387		81.3374	97.3325	72.0302	83.5667		10.1644	54.3765	12.9603	25.8338
Wild type #2		1		1		0.553642	1.01468	1.78009	1.11614		0.383693	1.14939	2.26751	1.26686		0.479092	0.684982	3.0472	1.40376
Rptor fl/fl #2	220.997	229.109	120.981	190.362		14.6085	17.25	16.0323	15.9636		108.15	44.2238	36.7672	63.047		14.0345	15.1198	9.32962	12.828
Wild type #3		0.654245	1.52848	1.09136		0.591179	0.737375	2.29399	1.20752		0.917451	1.12379	0.969909	1.00372		0.711959	1.33991	1.04826	1.03338
Rptor fl/fl #3	113.42	116.126	120.102	116.549		33.5356	30.0568	29.0365	30.8763		88.5236	91.057	91.774	90.4515		4.72074	19.5457	13.96	12.7421

## Sheet: Fig 1F
Normalized OCR	Wild type											Rptor fl/fl
Time (min)	#1				Average #1	#2				Average #2		#1				Average #1	#2				Average #2
1.4833	33.3933	32.6499	29.7705	31.2098	31.7559	20.3715	18.2154	22.246	25.2777	21.5276		15.7178	13.2556	18.693	15.6313	15.8244	12.6023	11.7265	12.5007	10.9616	11.9478
10.2482	30.0528	31.1854	29.5627	30.2532	30.2635	21.5446	18.7817	23.5888	20.4967	21.1029		14.0166	14.2202	16.5782	14.8615	14.9191	13.4522	12.4546	11.9695	10.008	11.9711
19.0669	32.1953	31.2156	30.9396	31.7843	31.5337	20.7884	21.7394	19.0246	20.5707	20.5308		15.8246	13.6623	14.0896	15.3768	14.7383	14.923	11.5742	10.163	11.9115	12.1429
27.9415	33.6591	29.5071	29.0661	29.7055	30.4845	21.2392	23.2095	19.9019	21.2118	21.3906		16.1539	12.3046	12.0639	16.5844	14.2767	14.1028	9.13876	11.6775	10.3813	11.3251
36.7092	18.8994	19.8236	10.2885	13.3902	15.6004	13.9091	10.6642	11.2976	12.7094	12.1451		10.0968	15.355	9.34257	10.8033	11.3994	12.0662	11.3063	10.1295	6.8545	10.0891
45.4881	15.1425	17.1615	16.4511	14.3805	15.7839	12.3558	9.18189	11.4284	10.5686	10.8837		8.31916	11.911	10.781	10.3312	10.3356	13.949	9.37754	9.75432	8.2001	10.3202
54.2231	14.3575	18.4737	14.6492	15.2997	15.695	10.586	8.16388	7.80885	10.5324	9.2728		8.16628	11.4801	11.0834	9.76085	10.1227	12.2569	9.95849	15.7301	9.24385	11.7974
63.0977	15.672	18.0767	13.7678	16.6101	16.0317	11.8373	9.91656	9.15614	9.93285	10.2107		10.1379	13.0573	11.7018	10.7308	11.407	10.6761	9.93284	10.5354	10.2565	10.3502
71.8787	43.7123	48.851	57.3256	57.6696	51.8896	41.0752	37.1018	38.3645	37.1585	38.425		29.998	22.0898	27.7097	25.8647	26.4156	22.5808	19.28	20.9678	18.7814	20.4025
80.6038	48.6526	51.3552	58.763	58.6987	54.3674	40.3067	36.5708	34.4387	33.0929	36.1023		27.2345	23.3117	22.7616	24.3946	24.4256	20.1253	16.6923	20.1492	19.8866	19.2134
89.345	57.5539	52.8319	61.9864	61.2707	58.4107	37.0609	38.7049	37.6322	39.6404	38.2596		28.3361	19.8602	23.5846	23.8752	23.914	21.7959	17.016	20.6341	20.3863	19.9581
98.2123	58.8983	52.107	62.4274	61.4787	58.7279	44.6876	42.7379	35.1883	42.5566	41.2926		28.4189	20.4329	24.0677	25.5252	24.6112	21.8241	16.6884	20.6955	18.8207	19.5072
106.997	10.8765	6.21141	10.6731	10.2785	9.50989	4.8069	4.98916	7.26861	5.56764	5.65808		6.19347	6.40291	7.5836	10.9696	7.7874	8.50711	7.84105	8.98254	8.96657	8.57432
115.822	13.4773	13.2167	10.9513	7.15908	11.2011	6.66305	5.26838	7.91876	5.6593	6.37737		5.90595	6.23423	5.88619	8.30523	6.5829	8.6076	5.86262	7.08502	6.15411	6.92734
124.61	10.325	11.7413	9.43672	8.73688	10.06	6.33155	5.47194	6.03183	5.8225	5.91445		5.88804	7.12948	5.47652	7.48574	6.49495	6.77244	5.24011	10.6485	6.02651	7.17189
133.134	12.9804	10.0008	8.72121	8.68308	10.0964	6.01543	5.49365	7.0531	5.36203	5.98105		4.74911	5.55641	6.38013	9.66041	6.58652	5.34547	4.64778	11.2498	6.18424	6.85682
Normalized ECAR	Wild type											Rptor fl/fl
Time (min)	#1				Average #1	#2				Average #2		#1				Average #1	#2				Average #2
1.4833	0.640632	0.565954	0.646572	0.612576	0.616434	0.766407	0.860523	0.820439	0.816145	0.815879		0.720844	0.654567	0.735852	0.756321	0.716896	0.859236	0.984911	0.742469	0.81414	0.850189
10.2482	0.695831	0.616254	0.705459	0.613031	0.657644	0.661332	0.878655	0.884075	0.766656	0.79768		0.696126	0.701169	0.61892	0.755967	0.693046	0.776664	0.912353	0.795142	0.839445	0.830901
19.0669	0.635148	0.594911	0.602357	0.606027	0.609611	0.736601	0.793497	0.737797	0.851711	0.779902		0.70352	0.745667	0.729234	0.605512	0.695983	0.742299	0.793567	0.803441	0.780682	0.779997
27.9415	0.742105	0.585336	0.582152	0.536273	0.611466	0.884643	0.767702	0.735013	0.790628	0.794496		0.708586	0.756395	0.718107	0.593702	0.694198	0.780011	0.852268	0.847573	0.83111	0.82774
36.7092	1.31434	1.31113	1.33694	1.32327	1.32142	1.54166	1.51359	1.5338	1.52182	1.52772		1.77548	1.87874	1.83698	1.75447	1.81142	2.15553	2.2334	2.10594	2.25813	2.18825
45.4881	1.36895	1.31999	1.384	1.3085	1.34536	1.511	1.54328	1.56758	1.58484	1.55168		1.91652	1.85868	1.84375	1.76332	1.84557	2.11374	1.93138	2.09982	3.18032	2.33131
54.2231	1.27307	1.27349	1.25975	1.30821	1.27863	1.52004	1.55762	1.57999	1.55662	1.55357		1.83186	1.89763	1.8963	1.77218	1.84949	2.21786	2.22521	2.01811	2.3571	2.20457
63.0977	1.30468	1.29751	1.33863	1.36938	1.32755	1.50192	1.58718	1.53089	1.61469	1.55867		1.95108	1.86723	1.8069	1.74513	1.84258	2.39105	2.18768	2.58524	2.20833	2.34307
71.8787	2.05769	2.08414	2.27245	1.83285	2.06178	2.74089	2.99481	2.95287	3.01019	2.92469		3.40354	3.47533	3.87108	3.7388	3.62219	4.3705	4.36357	4.1515	4.30812	4.29842
80.6038	1.99616	2.16496	2.04892	1.93226	2.03558	2.94245	3.07533	3.07622	3.1845	3.06963		3.55601	4.13952	4.25519	3.52677	3.86937	4.58087	4.68435	4.34494	4.56239	4.54314
89.345	2.12378	2.10312	2.10912	2.09433	2.10759	2.91592	2.52621	3.16008	3.15251	2.93868		3.52961	4.13654	4.28469	3.53013	3.87024	4.57924	4.08077	4.57253	4.17054	4.35077
98.2123	2.18178	2.03324	2.10752	2.07883	2.10034	2.96265	3.02973	2.96122	3.19249	3.03652		4.26302	3.81039	4.47307	3.72678	4.06831	4.08519	4.19538	4.47027	4.55178	4.32566
106.997	0.78021	0.773568	0.885825	0.709335	0.787235	0.666759	0.681133	0.662869	0.718651	0.682353		0.877021	0.962474	1.10732	1.1908	1.0344	0.729638	1.4439	0.824801	0.945529	0.985968
115.822	0.755157	0.636036	0.709398	0.701973	0.700641	0.776541	0.824024	0.995136	0.757651	0.838338		0.718799	0.915915	0.951893	1.1286	0.928802	0.806439	0.698443	0.905491	0.957351	0.841931
124.61	0.699472	0.742498	0.713314	0.756268	0.727888	0.794004	0.800156	0.909193	0.881153	0.846127		0.834874	0.989303	1.17083	1.02519	1.00505	0.644941	0.553538	0.697837	0.689469	0.646446
133.134	0.624125	0.510636	0.891133	0.86718	0.723268	0.800076	0.899093	0.965086	0.776518	0.860193		0.736378	0.811111	0.842663	0.841893	0.808011	0.710539	0.624578	0.867592	0.69505	0.72444

## Sheet: Fig 3A
	Hprt			Average		Lgr5				Tacstd2				Sca1
Ctrl #1	26.7905	25.9695	26.2865	26.3488		28.6657	28.7345	28.8062		30.957	31.5109	33.1007		34.2908	33.8408	32.5031
Low CHX #1	26.302	26.2108	26.2495	26.2541		29.1357	29.5406	28.9577		29.8595	29.4673	29.1542		31.5719	31.2183	31.6237
High CHX #1	24.636	24.5286	24.3488	24.5045		26.991	27.0747	27.2246		29.5637	30.1048	29.5853		32.3958	32.406	32.3152
Ctrl #2	26.7279	25.9533	26.77	26.4837		26.795	26.3689	26.5485		32.2875	31.8571	33.3695		33.7565	33.4646	33.5675
Low CHX #2	26.0663	25.4041	25.4846	25.6517		27.7863	27.0021	27.1132		30.0385	30.081	29.9296		30.8565	30.8129	31.1857
High CHX #2	27.9221	27.8168	26.9734	27.5708		27.0832	26.8434	27.3532		33.1153	34.7307	Undetermined		33.9621	33.7104	33.863
Ctrl #3	25.7365	26.2934	26.2927	26.1075		27.8616	27.8568	28.1426		32.5567	30.2631	31.081		35.1501	34.953	34.4777
Low CHX #3	26.0103	26.2698	26.3851	26.2217		28.9864	28.9931	28.0011		28.9734	28.3904	29.3492		33.3095	33.8389	33.4999
High CHX #3	24.9337	24.7007	24.7579	24.7974		26.8822	27.3646	27.3309		29.2637	28.9814	29.0603		34.0626	33.6626	33.2267
dCT	Lgr5				Tacstd2				Sca1
Ctrl #1	2.31687	2.38574	2.45744	2.38668	4.60824	5.16206	6.75189	5.50739	7.94203	7.49202	6.15433	7.19613
Low CHX #1	2.88157	3.28654	2.70358		3.60537	3.21323	2.90006		5.31784	4.96421	5.36959
High CHX #1	2.48654	2.5702	2.72013		5.05922	5.60032	5.08079		7.89133	7.90157	7.81077
Ctrl #2	0.311266	-0.114889	0.0647144	0.0870304	5.80372	5.37332	6.88572	6.02092	7.27272	6.98087	7.08375	7.11245
Low CHX #2	2.13458	1.35042	1.4615		4.38686	4.42934	4.27791		5.20478	5.16119	5.53404
High CHX #2	-0.487547	-0.727394	-0.217558		5.54458	7.15995			6.39131	6.13968	6.29228
Ctrl #3	1.75413	1.74928	2.03504	1.84615	6.44919	4.15557	4.97343	5.19273	9.04253	8.84544	8.37019	8.75272
Low CHX #3	2.76472	2.77137	1.77935		2.75168	2.16873	3.12744		7.08775	7.61717	7.27815
High CHX #3	2.08477	2.56717	2.5335		4.46634	4.18399	4.26291		9.26517	8.86524	8.42925
ddCT	Lgr5				Tacstd2				Sca1
Ctrl #1	-0.0698134	-0.000940959	0.0707544		-0.899159	-0.345334	1.24449		0.745906	0.29589	-1.0418
Low CHX #1	0.494885	0.899855	0.316897		-1.90203	-2.29417	-2.60733		-1.87829	-2.23192	-1.82653
High CHX #1	0.0998599	0.183514	0.333445		-0.448175	0.0929209	-0.426601		0.695208	0.705446	0.614641
Ctrl #2	0.224236	-0.20192	-0.022316		-0.217195	-0.647603	0.864798		0.160273	-0.131578	-0.0286954
Low CHX #2	2.04755	1.26339	1.37447		-1.63406	-1.59158	-1.74301		-1.90767	-1.95126	-1.5784
High CHX #2	-0.574577	-0.814425	-0.304588		-0.476343	1.13903			-0.721139	-0.972768	-0.820169
Ctrl #3	-0.0920207	-0.0968711	0.188892		1.25646	-1.03716	-0.219297		0.28981	0.0927162	-0.382526
Low CHX #3	0.918569	0.92522	-0.066796		-2.44105	-3.024	-2.06529		-1.66497	-1.13555	-1.47457
High CHX #3	0.238618	0.721021	0.687352		-0.726391	-1.00874	-0.929817		0.512453	0.112516	-0.323473
2-ddCT	Lgr5				Tacstd2				Sca1
Ctrl #1	1.04958	1.00065	0.95214	1.00079	1.86498	1.27044	0.422056	1.18583	0.596293	0.81457	2.05879	1.15655
Low CHX #1	0.709618	0.53594	0.802795	0.682784	3.73738	4.90471	6.09376	4.91195	3.67639	4.69758	3.54684	3.9736
High CHX #1	0.933124	0.880555	0.793639	0.869106	1.36431	0.937622	1.34406	1.21533	0.61762	0.613253	0.653092	0.627989
Ctrl #2	0.856049	1.15023	1.01559	1.00729	1.16247	1.56656	0.549123	1.09272	0.894856	1.09549	1.02009	1.00348
Low CHX #2	0.241894	0.416565	0.385694	0.348051	3.10385	3.01379	3.34733	3.15499	3.75202	3.86712	2.98639	3.53518
High CHX #2	1.48924	1.7586	1.23507	1.4943	1.39121	0.454065		0.922639	1.64848	1.9626	1.76561	1.79223
Ctrl #3	1.06586	1.06945	0.877279	1.0042	0.418571	2.05218	1.16417	1.21164	0.81801	0.937756	1.30362	1.0198
Low CHX #3	0.529034	0.5266	1.04739	0.701007	5.43038	8.1342	4.18519	5.91659	3.17107	2.19702	2.77901	2.7157
High CHX #3	0.847557	0.606668	0.620992	0.691739	1.65449	2.01215	1.90503	1.85723	0.701029	0.924973	1.25134	0.959114

## Sheet: Fig 3B
No Glut	Hprt			Average		Lgr5				Tacstd2				Sca1
Ctrl #1	22.5423	21.7576	21.6288	21.9762		24.9799	24.9476	24.7609		34.8115	34.7159	35.162		34.0902	35.0552	34.3431
No Glut #1	22.8121	23.8769	23.3411	23.3433		27.3961	27.402	27.5471		33.112	32.7034	33.5127		34.0296	33.1181	33.2997
Ctrl #2	24.3538	24.0842	24.0839	24.174		27.279	27.1741	27.2656		32.8711	31.9783	32.4762		33.8182	33.9708	33.9381
No Glut #2	25.4371	24.5724	24.6953	24.9016		28.7074	29.0283	28.9027		29.7236	29.9784	30.5108		31.8895	32.034	31.8903
Ctrl #3	25.0671	24.9401	25.0505	25.0192		27.6645	27.5623	27.4835		33.391	32.9258	33.5296		36.0683	36.2529	36.5954
No Glut #3	25.1916	24.8146	25.0985	25.0349		29.1997	28.9668	28.6627		31.2319	31.3652	31.4594		34.383	35.2977	34.6182
dCT	Lgr5				Tacstd2				Sca1
Ctrl #1	3.00368	2.97142	2.78472	2.91994	12.8353	12.7397	13.1858	12.9203	12.114	13.079	12.3669	12.52
No Glut #1	4.05277	4.05864	4.20374		9.7687	9.36002	10.1693		10.6862	9.77479	9.95641
Ctrl #2	3.10509	3.00016	3.09168	3.06564	8.6971	7.80431	8.30221	8.26787	9.64421	9.79681	9.76416	9.73506
No Glut #2	3.80576	4.12671	4.00106		4.82201	5.07682	5.60922		6.98791	7.13245	6.98871
Ctrl #3	2.64528	2.54308	2.46427	2.55087	8.37178	7.90656	8.51033	8.26289	11.0491	11.2336	11.5761	11.2863
No Glut #3	4.16485	3.93195	3.62778		6.19698	6.33032	6.42452		9.34809	10.2628	9.58332
ddCT	Lgr5				Tacstd2				Sca1
Ctrl #1	0.083739	0.05148	-0.135219		-0.0849813	-0.180574	0.265555		-0.405947	0.559003	-0.153056
No Glut #1	1.13283	1.1387	1.2838		-3.15158	-3.56026	-2.75095		-1.83372	-2.74517	-2.56355
Ctrl #2	0.0394459	-0.0654869	0.026041		0.429225	-0.463561	0.0343355		-0.090847	0.0617485	0.0290985
No Glut #2	0.740114	1.06107	0.935415		-3.44586	-3.19105	-2.65865		-2.74715	-2.60261	-2.74635
Ctrl #3	0.0944023	-0.00779343	-0.0866089		0.108891	-0.356331	0.24744		-0.237178	-0.0526568	0.289834
No Glut #3	1.61398	1.38107	1.07691		-2.06592	-1.93257	-1.83837		-1.93821	-1.02353	-1.70298
2-ddCT	Lgr5				Tacstd2				Sca1
Ctrl #1	0.943609	0.964946	1.09826	1.00227	1.06067	1.13333	0.831879	1.00863	1.32496	0.678771	1.11192	1.03855
No Glut #1	0.45602	0.454169	0.410712	0.4403	8.88629	11.7963	6.73161	9.13807	3.56454	6.70467	5.91159	5.3936
Ctrl #2	0.973029	1.04644	0.982112	1.00053	0.74266	1.37894	0.976481	1.03269	1.065	0.958102	0.980032	1.00104
No Glut #2	0.598692	0.479277	0.522892	0.53362	10.897	9.13278	6.31443	8.78141	6.71387	6.07383	6.71018	6.4993
Ctrl #3	0.93666	1.00542	1.06187	1.00132	0.927301	1.28017	0.84239	1.01662	1.17868	1.03717	0.817996	1.01128
No Glut #3	0.326697	0.383933	0.474043	0.394891	4.187	3.81735	3.57606	3.86013	3.83231	2.03289	3.25574	3.04031
No Leu	Hprt			Average		Lgr5				Tacstd2				Sca1
Ctrl #1	18.6166	18.588	18.5577	18.5874		19.9611	19.9005	19.873		26.4985	26.2392	26.4886		34.7907	33.6303	33.35
No Leu #1	18.967	18.9654	19.0124	18.9816		20.6957	20.5253	20.7194		25.6701	25.5778	26.133		32.1848	33.1712	31.8629
Ctrl #2	18.8732	18.8659	18.9812	18.9068		20.3319	20.2542	20.3069		30.5271	30.0108	30.262		35.2805	35.6514	36.5918
No Leu #2	19.6164	19.5801	19.5553	19.5839		21.5063	21.4307	21.5194		29.7269	29.9521	29.7685		35.3912	35.6942	33.988
dCT	Lgr5				Tacstd2				Sca1
Ctrl #1	1.37368	1.31308	1.28557	1.32411	7.91104	7.65182	7.90117	7.82135	16.2033	15.0429	14.7625	15.3362
No Leu #1	1.71409	1.54369	1.73779		6.68847	6.5962	7.15146		13.2032	14.1896	12.8813
Ctrl #2	1.42513	1.34739	1.40016	1.3909	11.6203	11.1041	11.3553	11.3599	16.3737	16.7447	17.685	16.9345
No Leu #2	1.92243	1.84682	1.93553		10.143	10.3682	10.1846		15.8073	16.1102	14.4041
ddCT	Lgr5				Tacstd2				Sca1
Ctrl #1	0.0495701	-0.0110283	-0.0385418		0.0896962	-0.169522	0.0798257		0.867018	-0.293332	-0.573686
No Leu #1	0.38998	0.219578	0.413679		-1.13287	-1.22514	-0.66989		-2.13305	-1.14665	-2.45495
Ctrl #2	0.0342344	-0.0435015	0.00926717		0.260433	-0.255821	-0.00461197		-0.560766	-0.189802	0.750567
No Leu #2	0.531534	0.455924	0.544639		-1.21691	-0.991669	-1.17525		-1.12714	-0.824212	-2.53036
2-ddCT	Lgr5				Tacstd2				Sca1
Ctrl #1	0.966224	1.00767	1.02708		0.939721	1.12469	0.946172		0.548279	1.22547	1.48832
No Leu #1	0.76314	0.858817	0.750707		2.19295	2.33779	1.59095		4.38645	2.214	5.48295
Ctrl #2	0.97655	1.03061	0.993597		0.834837	1.19402	1.0032		1.47505	1.14061	0.59437
No Leu #2	0.691819	0.729043	0.685563		2.32448	1.98848	2.25832		2.18426	1.77057	5.77715

## Sheet: Fig 3D
	Hprt			Average		Lgr5				Tacstd2				Sca1
scrmbl ctrl	20.4944	20.6125	20.1733	20.4267		21.194	21.1104	20.7834		30.3526	28.8821	29.1278		31.1036	31.7698	31.1944
scrmbl chx	19.6954	20.6343	20.5908	20.3068		22.6641	22.7824	22.9029		26.2984	26.3947	26.912		29.1868	29.4067	28.9807
shZAK ctrl	20.6868	20.0471	20.1879	20.3072		21.2887	21.3381	21.1647		29.6189	29.9236	29.0167		31.4001	31.6133	31.1162
shZAK chx	19.1583	19.4894	19.5396	19.3958		20.1429	20.068	19.786		28.2576	28.5529	28.0646		30.2684	30.1134	29.6227
dCT	Lgr5				Tacstd2				Sca1
scrmbl ctrl	0.767267	0.683643	0.356707	0.602539	9.92593	8.45537	8.7011	9.02747	10.6769	11.3431	10.7677	10.9292
scrmbl chx	2.35722	2.4756	2.59608		5.99159	6.0878	6.60517		8.87991	9.09983	8.67388
shZAK ctrl	0.981417	1.03088	0.857445		9.31163	9.6164	8.70941		11.0929	11.3061	10.8089
shZAK chx	0.747129	0.672264	0.390249		8.86181	9.15711	8.66884		10.8726	10.7177	10.2269
ddCT	Lgr5				Tacstd2				Sca1
scrmbl ctrl	0.164728	0.0811043	-0.245832		0.898465	-0.572095	-0.32637		-0.252346	0.413863	-0.161517
scrmbl chx	1.75468	1.87306	1.99355		-3.03588	-2.93966	-2.42229		-2.04933	-1.82942	-2.25536
shZAK ctrl	0.378877	0.428343	0.254906		0.284166	0.588934	-0.318059		0.163638	0.376824	-0.120327
shZAK chx	0.14459	0.0697252	-0.21229		-0.165654	0.12964	-0.358622		-0.0566193	-0.211567	-0.702324
2-ddCT	Lgr5				Tacstd2				Sca1
scrmbl ctrl	0.892097	0.945334	1.18578		0.536457	1.48668	1.25385		1.19114	0.750611	1.11846
scrmbl chx	0.296339	0.272994	0.251121		8.20145	7.67231	5.36022		4.13915	3.55394	4.77455
shZAK ctrl	0.769036	0.743115	0.838042		0.821216	0.664834	1.24665		0.892771	0.770131	1.08698
shZAK chx	0.904636	0.952819	1.15853		1.12167	0.91406	1.2822		1.04003	1.15795	1.62712

## Sheet: Fig 3E
	scrmbl											shZAKa
Time (min)	ctrl				Average	chx				Average		ctrl				Average	chx				Average
1.48278	0.839887	1.50773	0.567969	0.789407	0.926248	0.545806	1.00664	0.619686	1.34351	0.87891		0.916791	0.513917	0.706102	1.3558	0.873152	1.40327	0.946709	0.691926	1.02903	1.01774
10.2648	1.29208	0.691384	0.575073	1.4983	1.01421	1.33547	0.652525	0.617838	1.52808	1.03348		1.06326	1.66848	0.342809	0.598004	0.918137	0.976289	0.644267	1.23236	1.00751	0.965106
18.9592	1.23511	0.479552	1.096	1.16762	0.994571	0.745065	0.889076	0.61158	1.50885	0.938642		1.10791	2.2075	0.528991	0.569291	1.10342	0.697726	1.40273	1.4498	0.525076	1.01883
27.7548	0.813182	1.50293	0.63859	1.05421	1.00223	1.14329	0.973338	0.922817	0.89861	0.984513		1.11471	1.1372	1.16626	1.28619	1.17609	0.854008	1.30396	0.815358	0.98431	0.98941
36.4973	0.764127	1.00127	1.19698	1.33133	1.07343	1.31394	0.768442	0.703501	0.706045	0.872983		0.701093	1.03363	0.666419	1.06831	0.867363	1.20625	1.2628	1.05084	0.754641	1.06863
45.2754	0.746329	0.743326	1.11701	1.06462	0.917821	0.565184	0.909454	0.98029	1.05946	0.878597		0.666432	0.949319	1.05029	1.00354	0.917396	1.03197	1.54022	0.97914	0.547204	1.02463
54.0533	1.07526	1.02169	1.0319	0.65843	0.946822	1.00488	1.39592	1.11181	1.37361	1.22155		0.738222	1.02022	1.08315	1.09784	0.984859	1.2339	0.652075	1.16173	1.88271	1.2326
62.8351	0.657766	0.995943	1.56595	0.612041	0.957926	1.41816	1.33205	0.616416	1.02581	1.09811		0.85275	1.26698	0.933173	0.793075	0.961495	0.864415	0.684165	0.838075	0.96324	0.837474
71.667	1.98024	1.41149	1.4583	1.76862	1.65466	1.8963	2.2523	2.42823	2.10022	2.16926		1.46209	2.15124	1.88641	1.81488	1.82865	1.50998	1.79058	1.96509	1.60225	1.71698
80.4501	2.14577	1.6116	1.7305	1.44659	1.73361	2.30344	2.20104	2.55665	2.48861	2.38744		1.32575	2.09658	2.19746	1.76151	1.84533	2.13106	2.28839	1.74229	2.35029	2.12801
89.3424	1.8712	1.84058	2.08653	1.83654	1.90871	2.71669	2.4643	2.54371	1.9978	2.43063		1.88934	2.2009	2.20414	1.95115	2.06138	1.6906	1.87716	2.15456	2.15101	1.96833
98.127	1.95359	2.00091	2.0699	1.58609	1.90262	2.8758	2.12072	2.37763	2.77065	2.5362		1.96596	2.11595	2.01185	1.75796	1.96293	1.79243	2.22523	1.60776	2.31809	1.98588
106.925	2.34163	3.18443	2.95385	2.56025	2.76004	4.65981	3.68256	4.08772	4.08723	4.12933		3.07383	2.32576	2.4704	2.22556	2.52389	3.23879	2.31905	3.23395	2.87184	2.91591
115.825	2.37371	2.61773	3.23807	3.31813	2.88691	3.99191	3.72254	4.53675	3.63905	3.97256		3.10192	2.51719	2.75975	3.20807	2.89673	2.4092	3.18354	3.37795	2.9371	2.97695
124.581	2.9537	3.14995	2.56486	3.07221	2.93518	3.77145	4.457	3.6203	4.42599	4.06868		2.71324	3.17711	3.11789	3.39272	3.10024	2.94124	3.18548	3.1994	3.29478	3.15523
133.371	3.09614	2.38656	2.55086	1.62742	2.41524	4.59279	3.74073	4.3135	3.95879	4.15145		2.71806	2.5545	2.19207	3.24195	2.67664	3.19742	3.19542	3.24547	2.88841	3.13168
142.211	0.919078	0.36934	0.24339	0.486774	0.504645	0.466617	0.696083	0.525528	0.476088	0.541079		0.78034	0.489953	0.928768	0.686488	0.721387	0.75709	0.79723	0.811678	0.684182	0.762545
151.107	0.8062	0.690919	0.205503	0.296299	0.49973	0.405698	0.454491	0.573846	0.59831	0.508086		0.617165	0.673292	0.979199	0.61051	0.720042	0.709814	0.669711	0.690335	0.523516	0.648344
159.908	0.871567	0.45176	0.33943	0.28677	0.487382	0.777662	0.360971	0.624861	0.581016	0.586128		0.314587	0.674147	0.829826	0.603487	0.605512	0.500502	0.463638	0.522051	0.446585	0.483194
168.702	0.523963	0.579178	0.225155	0.273931	0.400557	0.352844	0.402478	0.329026	0.359481	0.360957		0.231252	0.342684	0.288347	0.551028	0.353328	0.391375	0.311741	0.653175	0.340875	0.424291

## Sheet: Fig 3F
	Hprt			Average		Lgr5				Tacstd2				Sca1
WT scrmbl	17.9544	18.0438	17.8951	17.9644		19.6051	19.547	19.7103		28.3885	28.2257	27.9682		31.7121	32.786	31.2793
WT shZAK	17.7942	17.742	17.7697	17.7686		19.3463	19.2321	19.2598		28.3965	28.4912	28.0786		32.6028	31.3672	32.2267
Rptor fl/fl	18.3734	18.4099	18.5043	18.4292		20.6766	20.4466	20.7953		25.3137	25.4751	25.5328		29.9154	29.687	30.0892
Rptor fl/fl shZAK	18.1308	17.9671	17.9912	18.0297		20.1311	20.0981	19.4324		27.3245	27.546	26.5064		30.986	31.4404	30.8939
dCT	Lgr5				Tacstd2				Sca1
WT scrmbl	1.64073	1.58262	1.74586	1.6564	10.4241	10.2613	10.0038	10.2297	13.7477	14.8216	13.3149	13.9614
WT shZAK	1.57771	1.46346	1.49113		10.6278	10.7225	10.3099		14.8341	13.5986	14.4581
Rptor fl/fl	2.24744	2.01741	2.36608		6.88449	7.04588	7.10355		11.4862	11.2578	11.66
Rptor fl/fl shZAK	2.10141	2.06839	1.40267		9.29481	9.51627	8.4767		12.9563	13.4107	12.8642
ddCT	Lgr5				Tacstd2				Sca1
WT scrmbl	-0.0156733	-0.0737807	0.089454		0.19437	0.0315431	-0.225913		-0.21369	0.860193	-0.646503
WT shZAK	-0.0786959	-0.19294	-0.16527		0.39809	0.492784	0.080211		0.872763	-0.362778	0.496691
Rptor fl/fl	0.591034	0.361012	0.709673		-3.34524	-3.18386	-3.12619		-2.47514	-2.70358	-2.30138
Rptor fl/fl shZAK	0.445012	0.411989	-0.253733		-0.934921	-0.713467	-1.75303		-1.00508	-0.550697	-1.09717
2-ddCT	Lgr5				Tacstd2				Sca1
WT scrmbl	1.01092	1.05247	0.939878		0.873955	0.978373	1.16952		1.15965	0.550879	1.56537
WT shZAK	1.05606	1.14309	1.12138		0.758862	0.710652	0.945919		0.5461	1.2859	0.708731
Rptor fl/fl	0.663867	0.778618	0.611459		10.1629	9.08733	8.73124		5.56021	6.51417	4.92928
Rptor fl/fl shZAK	0.734578	0.751587	1.19229		1.91179	1.63974	3.37066		2.00705	1.46479	2.13934

## Sheet: Fig 3G
Time (min)	WT scrmbl				Average		WT shZAK				Average		Rptor fl/fl				Average		Rptor fl/fl shZAK				Average
1.43338	0.505777	0.878585	0.670502	1.24801	0.825719		1.00607	0.995615	0.865951	0.869705	0.934336		1.09945	1.17558	0.960628	1.15087	1.09663		1.48875	0.899825	0.535655	1.07949	1.00093
10.2068	0.695922	1.37329	0.685302	1.16651	0.980255		0.945038	1.13881	1.13229	0.734712	0.987713		1.14225	1.28801	1.24155	0.969099	1.16023		1.15174	0.904184	1.07985	1.00913	1.03623
18.9356	1.28764	1.21739	0.772185	0.502281	0.944872		0.783306	0.824974	0.891534	0.793631	0.823361		0.861843	0.755951	1.09419	1.10179	0.953442		1.20381	0.625042	0.959736	1.24751	1.00902
27.7246	1.84814	2.01036	1.45141	1.88815	1.79951		1.86656	1.92557	1.61518	1.60248	1.75245		1.94846	2.63002	2.61354	1.9581	2.28753		1.85087	1.67496	2.01673	1.90857	1.86278
36.4554	1.45702	1.8334	1.99771	1.73418	1.75558		1.67476	2.09215	1.94564	1.75449	1.86676		2.62984	2.41733	2.37209	1.81593	2.3088		1.73964	2.03001	1.57067	1.75994	1.77507
45.1475	1.37283	1.57594	2.33379	1.66965	1.73805		1.97242	1.73147	2.01148	1.79272	1.87702		1.91597	2.12455	2.61981	2.40113	2.26536		2.11242	1.99624	1.52017	1.62416	1.81325
53.8906	1.67283	1.60478	1.71903	2.1957	1.79808		1.96624	1.83472	1.52398	2.18723	1.87804		2.40198	2.31864	1.95375	2.23959	2.22849		2.10661	1.82347	1.49033	1.84608	1.81662
62.7238	3.14698	2.34312	2.46042	2.51868	2.6173		2.64753	2.64124	2.69215	2.79179	2.69318		4.32613	4.36398	4.3338	4.35088	4.3437		2.84989	2.60752	2.73868	2.85221	2.76207
71.4996	2.70755	3.09712	2.47498	2.6921	2.74294		2.81453	2.52264	2.86796	2.83617	2.76032		4.50557	4.37899	4.19369	4.2535	4.33294		2.57534	3.14167	2.6668	3.47068	2.96362
80.2783	3.18254	2.85091	2.79113	2.78296	2.90189		3.10056	2.69026	2.36213	2.85025	2.7508		3.96656	4.23932	4.026	3.60911	3.96025		3.04571	3.46488	2.7158	2.84791	3.01857
89.0569	2.77926	2.38899	3.22868	2.7833	2.79506		3.34327	2.4127	2.77889	2.70609	2.81024		3.78771	3.84357	3.75154	4.40979	3.94815		2.98308	3.25801	3.05609	2.71032	3.00187
97.8787	0.838017	0.922183	0.250916	0.838414	0.712382		0.650125	0.802393	0.647666	0.838969	0.734788		0.68124	0.64797	0.399362	0.29301	0.505395		0.781232	0.756953	0.651346	0.557889	0.686855
106.652	0.604389	0.571008	0.33025	0.395916	0.475391		0.638478	0.747114	0.674654	0.876604	0.734212		0.646421	0.667558	0.417054	0.44056	0.542898		0.685305	0.69934	0.362127	0.443206	0.547494
115.419	0.569958	0.510611	0.326832	0.211979	0.404845		0.256871	0.861134	0.502412	0.704302	0.58118		0.533419	0.557644	0.399151	0.36378	0.463499		0.789227	0.257188	0.324814	0.349245	0.430119
124.193	0.528271	0.469157	0.319857	0.248994	0.39157		0.147817	0.609071	0.531794	0.656247	0.486232		0.448136	0.576347	0.384843	0.259656	0.417246		0.837361	0.42035	0.18081	0.144806	0.395832

## Sheet: Fig 3H
	Hprt			Average		Lgr5				Tacstd2				Sca1
scrmbl ctrl	17.8575	17.7446	17.5619	17.7213		19.1026	19.1421	19.1437		28.8798	28.5373	28.9789		32.1	32.2174	32.7204
scrmbl -glu	17.7416	17.7441	17.7089	17.7315		20.3165	20.3052	20.283		26.9655	26.9107	26.6115		29.9729	30.0778	29.7082
shZAK ctrl	17.7407	17.6284	17.6111	17.66		19.259	19.2158	19.2401		28.1354	28.1128	28.2558		31.5493	31.7112	31.1524
shZAK -glu	17.6574	17.1861	17.5468	17.4634		19.1514	19.0629	19.1385		28.0472	28.4649	27.6943		30.9549	31.6555	30.9101
dCT	Lgr5				Tacstd2				Sca1
scrmbl ctrl	1.38123	1.42071	1.42232	1.40809	11.1584	10.816	11.2576	11.0773	14.3786	14.496	14.9991	14.6246
scrmbl -glu	2.58491	2.57362	2.55146		9.23395	9.17911	8.8799		12.2414	12.3463	11.9766
shZAK ctrl	1.59899	1.5558	1.58009		10.4754	10.4527	10.5958		13.8893	14.0512	13.4924
shZAK -glu	1.68795	1.59944	1.67508		10.5838	11.0015	10.2309		13.4915	14.1921	13.4467
ddCT	Lgr5				Tacstd2				Sca1
scrmbl ctrl	-0.0268567	0.0126235	0.0142333		0.0810992	-0.261367	0.180268		-0.245948	-0.128543	0.37449
scrmbl -glu	1.17682	1.16553	1.14337		-1.84337	-1.89821	-2.19741		-2.3832	-2.27829	-2.64795
shZAK ctrl	0.190899	0.147711	0.171997		-0.601963	-0.62458	-0.481535		-0.735328	-0.573407	-1.1322
shZAK -glu	0.27986	0.191353	0.266987		-0.493495	-0.0758069	-0.846456		-1.13312	-0.432511	-1.17789
2-ddCT	Lgr5				Tacstd2				Sca1
scrmbl ctrl	1.01879	0.991288	0.990183		0.945337	1.19861	0.882539		1.18587	1.09319	0.771378
scrmbl -glu	0.442325	0.4458	0.4527		3.58847	3.7275	4.58656		5.21692	4.85103	6.26778
shZAK ctrl	0.87606	0.902682	0.887613		1.51778	1.54176	1.39623		1.66478	1.48803	2.19192
shZAK -glu	0.823671	0.875784	0.831053		1.40785	1.05395	1.79808		2.19333	1.34958	2.26246

[truncated: 23 more sheets: Fig 4B, Fig 4C, Fig 4D, Fig 4E, Fig 4G, Fig 4I, Supp Fig 1C, Supp Fig 3A, Supp Fig 7A, Supp Fig 7B, Supp Fig 7C, Supp Fig 7D, Supp Fig 7E, Supp Fig 7F, Supp Fig 7G, Supp Fig 8A, Supp Fig 8B, Supp Fig 8C, Supp Fig 8D, Supp Fig 9C …]
